# Supplementary material for: Exploring the Role of Azurin from the Endophytic Bacterium Pseudomonas sp. OHS18 Through the Phenotypic Characterization of a Δazu Mutant
Source: Microorganisms. 2026 Jul 9;14(7):1499. doi: 10.3390/microorganisms14071499 (PMC13413535; doi:10.3390/microorganisms14071499)
Supplement: Supplementary file 1 [file microorganisms-14-01499-s001.zip]

Archive with 1 entries (1 files):
- microorganisms-4370514-supplementary.pdf
